# Supplementary material for: Pharmacological Mechanisms of Ursolic Acid Derivative Against Prostate Cancer via Regulating Cytoskeletal Homeostasis and Apoptotic Pathways
Source: Pharmaceuticals (Basel). 2026 May 2;19(5):726. doi: 10.3390/ph19050726 (PMC13209419; doi:10.3390/ph19050726)
Supplement: Supplementary file 1 [file pharmaceuticals-19-00726-s001.zip]

Archive with 5 entries (3 files):
- Brief Research Paper on Ursolic Acid/
- Brief Research Paper on Ursolic Acid/sdb/
- Brief Research Paper on Ursolic Acid/sdb/pdb.eni
- Brief Research Paper on Ursolic Acid/sdb/sdb.eni
- pharmaceuticals-4269319-supplementary.pdf
